# Supplementary material for: Effect of pH on the Efficiency of Pyrogallol, Gallic Acid, and Alkyl Gallates in Trapping Methylglyoxal
Source: Molecules. 2025 Jul 23;30(15):3086. doi: 10.3390/molecules30153086 (PMC12348640; doi:10.3390/molecules30153086)
Supplement: Supplementary file 1 [file molecules-30-03086-s001.zip]

Archive with 1 entries (1 files):
- molecules-3740513-supplementary.pdf
